# Supplementary material for: In Silico Analysis of Mechanisms of Maribavir-Induced Inhibition and Drug Resistance Mutations in pUL97 Kinase Structural Prediction with AlphaFold2
Source: Viruses. 2025 Jul 2;17(7):941. doi: 10.3390/v17070941 (PMC12301049; doi:10.3390/v17070941)
Supplement: Supplementary file 1 [file viruses-17-00941-s001.zip]

Archive with 1 entries (1 files):
- viruses-3708093-supplementary.pdf
